# Supplementary material for: COVID-19 Vaccine Hesitancy among Italian University Students: A Cross-Sectional Survey during the First Months of the Vaccination Campaign
Source: Vaccines (Basel). 2021 Nov 7;9(11):1292. doi: 10.3390/vaccines9111292 (PMC8625887; doi:10.3390/vaccines9111292)
Supplement: Supplementary file 1 [file vaccines-09-01292-s001.zip]

Archive with 1 entries (1 files):
- vaccines-1435170-supplementary.pdf
